# Supplementary material for: Comprehensive transcriptomic analysis unveils macrophage-associated genes for establishing an abdominal aortic aneurysm diagnostic model and molecular therapeutic framework
Source: Eur J Med Res. 2024 Jun 12;29:323. doi: 10.1186/s40001-024-01900-w (PMC11167832; doi:10.1186/s40001-024-01900-w)
Supplement: Supplementary file 1 — Supplementary material file1. Table S1. Top 50 differentially expressed marker genes in macrophages and other immune cell types. Table S2. Primers for qPCR analyses of AAA mouse model. Table S3. Primers for qPCR analyses of AAA patients. Table S4. Details of the GEO datasets used in this study. Table S5. Details of the gene list generated in this study. Table S6. Details of the GO/KEGG enrichment terms obtained in this study. Table S7 Basic characteristics of the subjects included in this study. Figure S1. Prediction of small-molecule drugs. A–H Top 8 potential mediations with the highest absolute enrichment values. [file 40001_2024_1900_MOESM1_ESM.zip › supplemental Table 1.xlsx]

## Sheet: Sheet1
Top 50 differentially expressed marker genes in macrophages and other immune cell types
p_val	avg_log2FC	pct.1	pct.2	p_val_adj	cluster	gene	pct_diff
0	7.10469	0.745	0.025	0	Macrophage	IL8	0.72
0	6.78287	0.68	0.041	0	Macrophage	CCL3	0.639
0	6.13536	0.678	0.024	0	Macrophage	IL1B	0.654
0	5.3911	0.609	0.011	0	Macrophage	CXCL3	0.598
0	5.2645	0.479	0.022	0	Macrophage	G0S2	0.457
0	5.20624	0.425	0.022	0	Macrophage	SPP1	0.403
0	5.13614	0.625	0.023	0	Macrophage	CXCL2	0.602
0	5.10497	0.822	0.213	0	Macrophage	SOD2	0.609
0	4.67021	0.4	0.008	0	Macrophage	CCL20	0.392
0	4.62288	0.766	0.054	0	Macrophage	PLAUR	0.712
0	4.50409	0.511	0.008	0	Macrophage	C15orf48	0.503
0	4.45741	0.772	0.072	0	Macrophage	IER3	0.7
0	4.26076	0.475	0.022	0	Macrophage	C1QA	0.453
0	4.25027	0.261	0	0	Macrophage	CXCL5	0.261
0	4.05756	0.439	0.017	0	Macrophage	C1QB	0.422
0	3.97901	0.416	0.008	0	Macrophage	IL1RN	0.408
0	3.9457	0.391	0.024	0	Macrophage	RNASE1	0.367
0	3.91592	0.885	0.1	0	Macrophage	FCER1G	0.785
0	3.73573	0.287	0.004	0	Macrophage	CXCL1	0.283
0	3.6775	0.441	0.013	0	Macrophage	C1QC	0.428
0	3.42703	0.68	0.037	0	Macrophage	FCGR2A	0.643
0	3.36842	0.395	0.015	0	Macrophage	PTGS2	0.38
0	3.34215	0.588	0.048	0	Macrophage	CTSL	0.54
0	3.30465	0.467	0.043	0	Macrophage	THBS1	0.424
0	3.22826	0.4	0.013	0	Macrophage	EREG	0.387
0	3.20291	0.881	0.127	0	Macrophage	TYROBP	0.754
0	3.18598	0.697	0.112	0	Macrophage	NAMPT	0.585
0	3.03423	0.625	0.076	0	Macrophage	CD14	0.549
0	2.86065	0.529	0.041	0	Macrophage	ICAM1	0.488
0	2.82393	0.471	0.019	0	Macrophage	TREM1	0.452
0	2.73484	0.609	0.078	0	Macrophage	NINJ1	0.531
0	2.65636	0.563	0.059	0	Macrophage	MS4A7	0.504
1.71071e-306	5.02928	0.613	0.093	2.79633e-302	Macrophage	CCL4	0.52
5.04172e-295	3.70286	0.602	0.096	8.2412e-291	Macrophage	BCL2A1	0.506
1.42698e-292	4.36686	0.996	0.888	2.33254e-288	Macrophage	FTH1	0.108
1.35043e-285	4.23216	0.948	0.483	2.20741e-281	Macrophage	SAT1	0.465
6.03338e-280	3.81389	0.99	0.911	9.86216e-276	Macrophage	FTL	0.079
2.46714e-259	3.11194	0.617	0.116	4.03278e-255	Macrophage	GLUL	0.501
3.0942e-248	3.41635	0.686	0.169	5.05778e-244	Macrophage	CTSB	0.517
4.90298e-229	2.66144	0.891	0.405	8.0144e-225	Macrophage	S100A11	0.486
1.14231e-188	2.85607	0.362	0.046	1.86723e-184	Macrophage	HMOX1	0.316
4.34419e-185	3.13809	0.831	0.403	7.10101e-181	Macrophage	NFKBIA	0.428
1.11195e-175	2.87688	0.36	0.049	1.81759e-171	Macrophage	PPIF	0.311
4.23571e-174	3.11179	0.337	0.043	6.9237e-170	Macrophage	SEPP1	0.294
3.27975e-168	2.72226	0.787	0.338	5.36108e-164	Macrophage	HLA-DRB1	0.449
1.61332e-164	3.37826	0.728	0.311	2.63714e-160	Macrophage	CSTB	0.417
1.03838e-161	2.7549	0.448	0.085	1.69733e-157	Macrophage	PLEK	0.363
3.25666e-153	3.24289	0.285	0.034	5.32333e-149	Macrophage	APOE	0.251
1.72132e-148	3.62403	0.67	0.237	2.81368e-144	Macrophage	TIMP1	0.433
2.04203e-113	2.69016	0.64	0.267	3.3379e-109	Macrophage	TXN	0.373
