# Supplementary material for: Comprehensive transcriptomic analysis unveils macrophage-associated genes for establishing an abdominal aortic aneurysm diagnostic model and molecular therapeutic framework
Source: Eur J Med Res. 2024 Jun 12;29:323. doi: 10.1186/s40001-024-01900-w (PMC11167832; doi:10.1186/s40001-024-01900-w)
Supplement: Supplementary file 1 — Supplementary material file1. Table S1. Top 50 differentially expressed marker genes in macrophages and other immune cell types. Table S2. Primers for qPCR analyses of AAA mouse model. Table S3. Primers for qPCR analyses of AAA patients. Table S4. Details of the GEO datasets used in this study. Table S5. Details of the gene list generated in this study. Table S6. Details of the GO/KEGG enrichment terms obtained in this study. Table S7 Basic characteristics of the subjects included in this study. Figure S1. Prediction of small-molecule drugs. A–H Top 8 potential mediations with the highest absolute enrichment values. [file 40001_2024_1900_MOESM1_ESM.zip › supplemental Table 5.xlsx]

## Sheet: WGCNA gene list
gene	GS.Macrophages M1	p.GS.Macrophages M1	GS.Macrophages M2	p.GS.Macrophages M2
ZC3H12A	-0.295644	0.064001	0.265775	0.0974038
PHLDA1	-0.30264	0.0576762	0.395264	0.0115918
HS.157344	-0.289361	0.0701389	0.204997	0.204466
SLC2A3	-0.335466	0.0343325	0.302936	0.0574201
PIM3	-0.267019	0.0957889	0.209046	0.195473
ARHGDIA	-0.304748	0.0558712	0.3957	0.011492
SOCS3	-0.233838	0.146433	0.121105	0.456638
CCL2	-0.319286	0.0446208	0.15329	0.344993
VEGFA	-0.379662	0.0156793	0.396062	0.0114098
RNF19B	-0.159725	0.324872	0.204498	0.205595
ZNF311	0.337696	0.0330808	-0.250367	0.11919
YWHAE	-0.162969	0.315013	0.266373	0.0966247
GADD45B	-0.335937	0.0340647	0.226615	0.159676
PLK3	-0.492809	0.00123518	0.194523	0.229057
TP53INP2	-0.289682	0.0698144	0.253179	0.114963
HS.578161	0.052101	0.749511	-0.182043	0.260903
KDM6B	-0.316046	0.0469535	0.21089	0.191471
PPP1R15A	-0.314344	0.0482186	0.222504	0.16759
CXCL1	-0.17411	0.282605	0.200361	0.215113
TNRC6B	0.292427	0.0670888	-0.256722	0.109799
SERPINB9	-0.178174	0.271346	0.0375906	0.817869
HS.561735	0.276869	0.0837128	-0.261709	0.102831
MLF1	-0.218256	0.176062	0.244448	0.128469
TGIF1	-0.214508	0.183789	0.244705	0.128054
USP36	-0.277826	0.0826053	0.265307	0.0980181
ARC	-0.301989	0.0582432	0.0519965	0.749998
ZNF233	0.2811	0.0789043	-0.375851	0.0168446
TNFRSF10D	-0.363961	0.0209596	0.242889	0.131001
FAM126B	0.34336	0.0300699	-0.117427	0.470526
NFKB2	-0.25656	0.110032	0.257333	0.108927
SRM	-0.094984	0.559891	0.179491	0.26776
LOC388969	0.0961654	0.554997	-0.259107	0.106423
CYGB	-0.270714	0.0911105	0.164832	0.309436
LOC401934	-0.159172	0.326572	0.0902469	0.579713
RARA	-0.246544	0.125123	0.102747	0.528109
SLC2A14	-0.292917	0.0666105	0.20023	0.215419
NAMPT	-0.160168	0.323515	0.317571	0.0458434
STC1	-0.214472	0.183863	0.186139	0.250145
PPARD	-0.222171	0.168244	0.38513	0.0141267
DLGAP2	0.148096	0.361778	-0.324995	0.0407382
SMOX	-0.131676	0.417985	0.318686	0.0450454
GSG1L	0.0292286	0.857911	-0.283367	0.0764184
ICOSLG	-0.470343	0.0021942	0.289928	0.0695672
PVRL2	-0.151684	0.35013	0.274014	0.0870848
CARS	-0.252791	0.115539	0.096111	0.555223
MGC4677	-0.128709	0.428645	0.243815	0.129492
DNA2	0.223155	0.166318	-0.494707	0.00117454
ZNF331	-0.264778	0.0987141	0.510633	0.00076098
LAT1-3TM	-0.222879	0.166859	0.0104978	0.948739
SH2D3C	0.353863	0.0250851	-0.255656	0.111334
HS.374257	-0.296342	0.0633468	0.446119	0.00391064
LIF	-0.114962	0.479956	0.232116	0.149514
SHKBP1	-0.131136	0.419914	0.416944	0.00744018
CHD4	0.125346	0.440904	-0.146864	0.365829
ZNF510	0.292759	0.066765	-0.249998	0.119754
ZBTB32	-0.347011	0.028252	-0.0273479	0.866969
SOCS1	-0.120845	0.457611	0.0435744	0.789487
RNF122	-0.222611	0.167382	-0.125188	0.441485
LOC153561	0.0757861	0.642086	-0.197003	0.22306
CCR2	0.253213	0.114912	-0.223679	0.165301
IPO4	-0.142935	0.378934	0.183892	0.256008
DNAJB1	-0.310223	0.0513947	0.274302	0.086739
C16ORF70	0.182714	0.25912	-0.0432419	0.791057
IL1B	-0.357992	0.0233233	0.315622	0.0472666
ETV3	-0.197636	0.221548	0.167499	0.301564
PLAUR	-0.366179	0.0201337	0.491395	0.00128217
MGC16703	-0.216748	0.179142	0.175177	0.27962
TSPYL2	-0.270311	0.0916127	-0.164392	0.310747
C8ORF44	0.143222	0.377965	-0.145504	0.370334
RASD1	-0.215451	0.181822	0.0464373	0.776
JRKL	0.0639061	0.695234	-0.209713	0.194019
DUSP5	-0.214951	0.182863	0.0519628	0.750155
ITPKC	-0.263352	0.100611	-0.0281799	0.86296
HAS2	-0.0329783	0.839906	0.119851	0.461348
TBC1D10B	-0.138302	0.394734	0.327536	0.0391006
SAMD3	0.262732	0.101445	-0.274131	0.0869441
GIT1	-0.00676127	0.966972	0.283071	0.0767387
ABCC1	-0.196274	0.224811	0.280124	0.0799943
SPHK1	-0.131	0.420401	0.364316	0.0208257
ANKRD55	0.300168	0.0598515	-0.257296	0.108979
CDKN1A	-0.190101	0.240021	0.0405261	0.803915
JUNB	-0.202538	0.210066	-0.00416755	0.979638
FALZ	0.237938	0.139284	-0.239616	0.136435
FRMPD1	0.303722	0.0567441	-0.221195	0.170169
LOC388692	0.159756	0.324777	-0.301319	0.0588305
SOX17	-0.201104	0.213382	-0.000734675	0.99641
SPI1	-0.244848	0.127826	0.499108	0.00104396
IER5	-0.42963	0.00566327	0.179207	0.268533
CPT1C	0.263633	0.100235	-0.125199	0.441447
OSM	-0.319378	0.0445558	0.454199	0.00323989
MBOAT7	-0.236222	0.142244	0.496603	0.00111663
CSF1	-0.225013	0.162728	0.127207	0.434094
FURIN	-0.0538902	0.741201	0.274112	0.086967
ARHGEF15	-0.254581	0.112898	0.187589	0.246406
KLHL21	-0.304842	0.0557924	0.243783	0.129544
RFX2	-0.234276	0.145656	0.278566	0.0817575
PKM2	-0.178016	0.271778	0.435993	0.00491965
C5AR1	-0.23271	0.148446	0.582407	8.06e-05
C6ORF59	-0.372177	0.0180363	0.569649	0.000124779
HS.520349	0.261222	0.103496	-0.339478	0.032108
TLR10	0.096551	0.553405	-0.363957	0.0209611
MAPRE3	-0.281342	0.0786362	0.362741	0.0214257
NCF1	0.197497	0.221878	-0.177419	0.273415
SOD2	-0.0648243	0.691071	0.31482	0.0478623
HS.354359	0.294705	0.064891	-0.130869	0.420869
STK17A	-0.301115	0.0590109	-0.157176	0.332754
SLC7A5	-0.285641	0.0739857	-0.0151094	0.926273
CHST2	-0.268855	0.0934415	-0.141043	0.38534
ZNF605	0.309342	0.0520947	-0.325349	0.0405064
IMPDH1	-0.179203	0.268541	0.555852	0.000196322
PLAC2	0.20803	0.197704	-0.295923	0.0637395
HMGA1	-0.237188	0.140573	0.0899355	0.581027
ECGF1	-0.260163	0.104954	0.395566	0.0115226
PSMD3	-0.254325	0.113273	0.36335	0.021192
JMY	-0.263231	0.100773	-0.0765289	0.638818
METTL4	0.206618	0.200832	-0.197834	0.221074
LOC731049	-0.097776	0.548358	0.348081	0.027737
OSBPL6	0.044892	0.783272	-0.473773	0.00201487
SNRPB	0.0322683	0.843309	0.178202	0.271268
CYP4F3	0.0188431	0.908124	0.118476	0.46654
HS.561915	0.112881	0.487992	-0.125285	0.44113
FHIT	-0.375133	0.0170721	0.0549727	0.736186
LMNB1	-0.0974951	0.549514	0.062308	0.702502
HS.551538	0.126299	0.437412	0.0182238	0.911131
LOC650369	0.184744	0.253773	-0.485083	0.00151167
PKN1	-0.0429194	0.792582	0.0863532	0.596238
APOBEC3H	0.263241	0.10076	-0.353893	0.025072
HCP5	0.143809	0.375994	-0.317111	0.0461758
ABL2	-0.215057	0.182642	0.187185	0.247444
CHMP1B	-0.221685	0.169201	0.49739	0.00109332
SEMA4A	-0.19602	0.225424	0.305546	0.0552003
SLC25A24	0.0447827	0.783787	0.286661	0.0729153
PTPN23	0.00402972	0.980312	0.195263	0.227257
METRNL	-0.196618	0.223983	0.465876	0.00244863
RAD17	0.0916645	0.573748	-0.290946	0.0685487
B4GALT1	-0.297305	0.0624517	0.336318	0.0338496
ZNF385A	-0.214899	0.18297	0.418192	0.00724625
MGRN1	-0.156027	0.336344	0.130785	0.421171
C9ORF66	0.333366	0.0355458	-0.284754	0.0749277
ZNF182	0.074657	0.647068	-0.277796	0.0826404
IL8	-0.148984	0.358872	0.272848	0.088491
FLJ10246	-0.00787048	0.961557	0.0542583	0.739494
CPLX1	-0.24741	0.12376	0.238574	0.1382
EGFL8	0.0270945	0.868191	-0.265276	0.0980588
LOC644846	0.404927	0.00954638	-0.0469144	0.773759
DDIT3	-0.386221	0.0138331	0.283223	0.076574
SCD5	0.159228	0.326398	-0.167964	0.300206
NCAM2	0.384327	0.0143462	-0.258402	0.107413
ARHGAP23	-0.135381	0.40489	0.050591	0.756547
LOC728411	0.151748	0.349926	-0.172022	0.288508
EPHA2	-0.296687	0.0630247	-0.0056314	0.972489
SERPINE1	-0.049049	0.763752	0.219431	0.17369
TBC1D5	-0.271885	0.0896665	0.135701	0.40377
BANK1	-0.00394888	0.980707	-0.329418	0.0379229
MYO9B	-0.297171	0.0625759	0.458956	0.00289397
G0S2	-0.12746	0.433174	0.234732	0.144852
RAB30	-0.186968	0.248002	-0.231392	0.150824
PKIA	0.169932	0.294496	-0.375482	0.0169614
DYSF	-0.0804515	0.621669	0.514558	0.000681549
PLEKHG4	-0.120414	0.45923	-0.0282027	0.86285
LOC646135	-0.0483054	0.767234	-0.00284175	0.986115
CD74	-0.131845	0.417383	0.349422	0.0271017
ZFPM1	-0.0762874	0.63988	-0.0410039	0.801649
TTTY15	-0.209341	0.194828	0.027217	0.8676
ISLR	-0.0996894	0.54052	0.0666673	0.682741
AIM2	0.0944363	0.562167	-0.351319	0.0262246
MGC3020	0.0654512	0.688233	-0.229798	0.153737
SYTL3	-0.347124	0.0281974	0.152207	0.348452
ARHGAP11B	0.325417	0.0404624	-0.0174187	0.915043
CXCL10	0.616525	2.28e-05	-0.159517	0.325512
APOBEC3G	0.177719	0.272593	-0.155925	0.336664
NGFR	-0.0104334	0.949053	0.00456721	0.977686
GVIN1	0.201941	0.211443	-0.264475	0.0991157
HAUS8	-0.300333	0.0597043	0.196779	0.223598
NHSL2	-0.290009	0.069486	0.117169	0.471508
RAB7B	-0.29913	0.0607839	0.582877	7.93e-05
SLAMF6	0.241626	0.133077	-0.420619	0.00688184
SLC27A4	0.108308	0.505899	0.089872	0.581295
PHF1	-0.140032	0.388788	-0.0387967	0.812129
ARRB2	-0.216512	0.179629	0.476798	0.00186761
CCRN4L	0.0209893	0.897712	0.223215	0.166202
HS.291377	0.0535963	0.742564	-0.339088	0.0323192
LOC401845	0.203335	0.208241	-0.246458	0.12526
PPIF	-0.335671	0.0342154	0.458583	0.00291991
PPP1R13L	-0.100417	0.537552	0.10652	0.512986
CD7	-0.0858447	0.598411	-0.122009	0.453258
FAM20A	-0.056955	0.727032	0.697319	5.74e-07
HS.558286	0.147461	0.363863	-0.32753	0.0391041
SDS	-0.366876	0.0198801	0.487421	0.00142273
LOC652113	0.0562611	0.730232	-0.234871	0.144607
HS.561493	0.0694499	0.670235	-0.24254	0.131572
LCA5	0.121321	0.455829	-0.165544	0.307323
HCG18	-0.293503	0.066043	0.0646547	0.691839
TAL1	0.0509414	0.754913	-0.166842	0.303492
C16ORF7	-0.172072	0.288365	0.489542	0.00134609
PGAP1	0.0229538	0.888196	-0.124181	0.445197
CCNE2	0.282456	0.0774094	-0.0724173	0.656994
MED15	-0.0586947	0.719029	0.234419	0.145404
FASLG	0.352657	0.0256201	-0.0813605	0.617722
IRF5	0.112443	0.489694	0.373951	0.0174524
HS.545615	-0.0258314	0.874285	-0.304388	0.0561761
EPHX1	-0.284827	0.0748494	0.422577	0.0065993
PPAPDC1A	-0.452038	0.00340862	0.398558	0.0108562
ITPR3	0.0454843	0.780483	-0.281989	0.0779215
PLA2G15	-0.268638	0.0937169	0.616422	2.28e-05
CNTNAP2	-0.00544452	0.973401	-0.403251	0.00987722
PLEKHM1	-0.372954	0.0177787	0.546169	0.000266717
DUSP10	-0.23644	0.141866	0.214553	0.183695
FTHL7	-0.196883	0.223347	0.56335	0.000153845
CLDN15	0.276003	0.0847249	-0.380283	0.015496
HS.314177	-0.265601	0.0976323	0.28351	0.0762634
C3ORF32	0.228412	0.156303	-0.18535	0.252194
PRMT7	0.148896	0.35916	-0.174048	0.282781
MGC3731	0.199809	0.216406	-0.0780546	0.632125
PACS1	0.0608359	0.709219	0.0147377	0.928082
KLRG1	0.173963	0.28302	-0.077579	0.634208
TRPV2	0.183846	0.25613	0.182178	0.260543
GFPT2	-0.0117395	0.942685	0.017278	0.915727
GPR18	0.202245	0.210741	-0.433456	0.0052053
GPR160	0.219408	0.173737	-0.234673	0.144955
PYCARD	0.173517	0.284274	0.330533	0.037239
APLP2	-0.367432	0.0196796	0.489714	0.00134006
NCF2	-0.263165	0.100861	0.400129	0.0105197
SIGLEC9	-0.217665	0.177265	0.600178	4.25e-05
ZNF236	0.0509274	0.754978	-0.360167	0.0224375
HS.570636	-0.112274	0.490348	0.104167	0.522393
C1ORF38	-0.199446	0.217258	0.333524	0.0354534
FMNL3	0.371383	0.018303	-0.195924	0.225656
NCF1C	0.153291	0.34499	-0.3237	0.0415937
MCM2	0.295905	0.0637558	-0.075239	0.644498
VAC14	-0.289552	0.0699456	0.365278	0.0204661
GGA2	0.0493956	0.762131	-0.363458	0.0211506
CSF3R	-0.0349227	0.8306	0.398909	0.0107803
HS.546375	0.0813691	0.617685	-0.40886	0.00880693
BTLA	0.135231	0.405416	-0.341881	0.0308338
KNTC1	0.258934	0.106666	-0.297045	0.0626928
ITGAX	-0.349175	0.027218	0.409351	0.00871821
CD79B	-0.0402091	0.805419	-0.374252	0.017355
LOC652126	-0.0555425	0.733551	-0.0715408	0.660894
GNA15	-0.165188	0.308378	0.508482	0.000807929
BAZ1B	0.0809177	0.619644	-0.16576	0.306681
HS.434422	-0.0847467	0.603115	0.0880844	0.588865
C1ORF135	0.138163	0.395214	-0.0577278	0.723473
RUNX3	-0.295943	0.0637202	-0.198186	0.220238
TXK	0.0714597	0.661255	-0.306203	0.0546525
C5ORF39	0.150682	0.35336	-0.271293	0.0903942
LTA	0.183188	0.257866	-0.306153	0.0546941
PGLYRP1	-0.109651	0.500606	0.145732	0.369578
GPR114	0.059525	0.71522	-0.170088	0.294044
CXCR1	0.0491342	0.763354	0.191164	0.237354
KIAA1407	0.0740306	0.649838	-0.189544	0.241429
PLAGL2	-0.132554	0.414862	-0.0800984	0.623205
MPP1	-0.154093	0.342442	0.589521	6.26e-05
GNG7	-0.289348	0.0701522	-0.220162	0.172224
TNFRSF25	0.157781	0.330872	-0.363131	0.0212758
TNFRSF17	0.047139	0.772704	-0.301965	0.0582641
LOC387841	-0.130765	0.421244	0.0387941	0.812141
HS.524129	0.0632661	0.698141	-0.173367	0.284698
S100P	0.0136484	0.933385	0.100052	0.539041
CLEC10A	0.30267	0.0576503	0.035898	0.825941
JARID1C	-0.020204	0.90152	0.0930363	0.568003
NSUN5B	-0.0866555	0.594947	-0.225009	0.162736
SRGAP3	0.0275765	0.865867	-0.091056	0.576305
IL4I1	-0.109833	0.49989	0.315774	0.0471538
ETHE1	0.0879483	0.589443	-0.106664	0.512415
ATP13A3	0.0173846	0.915208	0.103763	0.524014
HS.22689	0.00706677	0.96548	-0.249387	0.12069
CRABP2	-0.252587	0.115843	0.114637	0.481204
LOC389641	-0.0742343	0.648936	-0.127484	0.433087
S100A16	0.1125	0.489471	0.134679	0.407353
MYO1F	-0.193986	0.23037	0.447416	0.00379539
MGAT4C	-0.117246	0.471216	0.0506907	0.756082
HS.126468	-0.0800591	0.623376	0.263844	0.0999535
MXD1	-0.0815658	0.616833	0.528657	0.000453611
CD1C	0.0548115	0.736932	-0.203216	0.208512
FYN	-0.0354154	0.828246	-0.195759	0.226054
TNK2	-0.108948	0.503371	-0.0148959	0.927312
SCO2	-0.245793	0.126314	0.385413	0.0140499
CXCL9	0.498162	0.00107091	-0.318408	0.0452431
TRABD	-0.291817	0.0676872	-0.144685	0.373063
NRIP3	-0.14525	0.371178	0.148278	0.361181
TTYH3	-0.140747	0.386349	0.528876	0.000450688
LOC642701	0.0198272	0.903347	-0.120494	0.45893
PYHIN1	0.218544	0.17548	-0.333008	0.0357566
LOC441066	-0.282283	0.0775986	-0.0549131	0.736462
C19ORF24	0.0353755	0.828436	0.348348	0.0276095
NOL12	0.133547	0.411345	-0.119791	0.461573
ICOS	0.0148416	0.927576	-0.209106	0.195341
CCL18	-0.221725	0.169123	0.740988	4.56e-08
LOC388564	-0.186282	0.249773	-0.293201	0.0663358
L3MBTL2	0.247705	0.123299	-0.159507	0.325542
CYP11A1	-0.0845877	0.603798	0.0801687	0.622899
COL6A1	0.0798413	0.624324	0.205683	0.202923
CYBASC3	0.207146	0.199657	-0.126064	0.438271
NCF4	-0.220364	0.171821	0.435197	0.00500769
HK2	-0.248866	0.121494	0.330815	0.0370676
SIRPG	0.0515985	0.751851	-0.287491	0.0720524
PACAP	0.116613	0.473628	-0.315065	0.0476791
LGALS13	0.0364373	0.823367	-0.375574	0.016932
NEDD1	-0.0295303	0.856459	0.512867	0.000714824
LOC651807	-0.0483281	0.767127	-0.0156399	0.923692
SKA1	0.363323	0.0212022	0.118661	0.465842
FCRLA	0.00583463	0.971496	-0.422235	0.00664799
LOC643031	0.0181271	0.911601	0.280308	0.0797879
FLJ21865	-0.104697	0.520268	-0.0343996	0.833102
AXIN1	0.0654367	0.688299	-0.219179	0.174196
HSD11B2	0.173554	0.284169	-0.244356	0.128617
BAIAP2L2	0.303441	0.0569852	-0.0331292	0.839183
C9ORF45	-0.0764282	0.63926	-0.453375	0.00330331
FAM129B	-0.118495	0.46647	0.149279	0.357911
LOC648494	0.0389672	0.811318	0.304757	0.0558641
CORO7	-0.148247	0.361283	0.305169	0.0555164
GLA	-0.360985	0.0221117	0.558757	0.00017875
IL16	0.00756935	0.963027	-0.329471	0.0378898
HS.143018	-0.0929234	0.568475	-0.205344	0.203684
PRKD2	-0.0976674	0.548805	-0.197018	0.223025
PROK2	0.0987293	0.544447	0.128276	0.430212
BTNL9	0.297847	0.0619526	-0.168839	0.297658
IL1RN	-0.155537	0.337883	0.41459	0.00781786
PLCG2	0.0468003	0.774294	-0.348439	0.0275662
SORCS2	0.00403647	0.980279	-0.034524	0.832507
SLC9A4	-0.244217	0.128841	0.300553	0.059509
ATM	0.137312	0.398159	-0.316485	0.0466318
UBASH3A	0.0930131	0.5681	-0.401359	0.0102625
BOK	-0.248693	0.121761	0.520062	0.00058261
HS.436134	-0.12212	0.452847	-0.159996	0.32404
MSI2	-0.0623129	0.702479	-0.405521	0.0094313
NCR3	-0.0952406	0.558827	-0.322378	0.0424824
RFWD3	0.0901768	0.580008	-0.0720997	0.658406
CD4	-0.133061	0.413065	0.543133	0.000293053
CD27	-0.146401	0.367361	-0.340677	0.0314667
C21ORF124	-0.384366	0.0143353	0.248105	0.122675
DPT	-0.0861461	0.597122	-0.124901	0.442543
C19ORF59	-0.134629	0.407529	0.369734	0.0188673
OLFML2B	0.0739746	0.650085	0.434582	0.00507682
CHN1	0.053278	0.744041	-0.395448	0.0115497
BCL11A	0.00632076	0.969123	-0.379577	0.0157045
HS.576106	-0.00387186	0.981083	-0.374617	0.0172374
HS.276860	0.219789	0.17297	-0.235464	0.143567
HS.567392	-0.295236	0.0643865	0.404263	0.00967625
NINJ2	0.365799	0.0202733	-0.0146005	0.928749
PLK1	0.329068	0.0381397	-0.361766	0.0218045
CCL20	-0.261622	0.10295	0.320907	0.0434888
TREM1	-0.282456	0.0774096	0.564921	0.000146077
LYN	0.171705	0.28941	0.14491	0.372313
TCIRG1	-0.270622	0.0912247	0.413165	0.00805442
FTL	-0.165634	0.307057	0.522133	0.00054885
PILRA	-0.122774	0.45041	0.473161	0.00204593
CCR7	-0.112121	0.490947	-0.313285	0.0490193
HBG2	0.213321	0.186285	0.318876	0.0449107
GBP5	0.287809	0.0717248	-0.306158	0.0546894
IL2RB	0.192821	0.233238	-0.282765	0.0770725
FCN1	0.115833	0.476612	0.184918	0.253321
P2RY8	-0.115131	0.479307	-0.470976	0.00216009
HBG1	0.180934	0.26387	0.27294	0.0883788
OLR1	-0.00716965	0.964978	0.141868	0.382539
FGFBP2	0.147316	0.364339	0.175835	0.27779
TREM2	-0.181072	0.263498	0.437586	0.00474731
CD19	0.00706717	0.965478	-0.409514	0.00868899
NELL2	0.114017	0.483596	-0.414612	0.00781435

## Sheet: scRNA gene list
gene	avg_log2FC	pct.1	pct.2	p_val	cluster	pct_diff
JUNB	0.586193	0.521	0.502	0.00290254	Macrophage	0.019
GNB1	0.427275	0.253	0.21	0.00248727	Macrophage	0.043
VAPA	0.4431	0.335	0.299	0.00241482	Macrophage	0.036
PSMA7	0.463803	0.464	0.466	0.00208347	Macrophage	-0.002
FAM96B	0.300627	0.312	0.262	0.00205731	Macrophage	0.05
DNAJA1	0.37657	0.331	0.282	0.00205725	Macrophage	0.049
PRELID1	0.501637	0.374	0.337	0.00174055	Macrophage	0.037
CD99	0.399296	0.418	0.389	0.00165707	Macrophage	0.029
DYNLT1	0.378615	0.299	0.251	0.0016268	Macrophage	0.048
JUND	0.300102	0.648	0.65	0.00157546	Macrophage	-0.002
TMED9	0.347391	0.253	0.207	0.00141831	Macrophage	0.046
TLN1	0.470281	0.333	0.286	0.00100913	Macrophage	0.047
ITGB2	0.316401	0.393	0.344	0.000958124	Macrophage	0.049
ENY2	0.348453	0.328	0.277	0.000890241	Macrophage	0.051
RAP1A	0.433172	0.287	0.24	0.00082991	Macrophage	0.047
RER1	0.371344	0.268	0.215	0.000661756	Macrophage	0.053
COTL1	0.313287	0.435	0.391	0.000645844	Macrophage	0.044
TMSB4X	0.28046	0.958	0.921	0.000622327	Macrophage	0.037
EMP3	0.319842	0.481	0.434	0.000577166	Macrophage	0.047
NDUFB3	0.304795	0.287	0.228	0.000432715	Macrophage	0.059
SPCS3	0.405793	0.293	0.24	0.000425088	Macrophage	0.053
COX6A1	0.49131	0.387	0.346	0.000414747	Macrophage	0.041
COX17	0.42468	0.262	0.208	0.000365801	Macrophage	0.054
DAD1	0.485957	0.395	0.352	0.000356464	Macrophage	0.043
COPE	0.413508	0.389	0.342	0.000304903	Macrophage	0.047
CDC42	0.402851	0.508	0.496	0.000287004	Macrophage	0.012
ANAPC11	0.368757	0.251	0.192	0.000258803	Macrophage	0.059
NDUFC2	0.327078	0.347	0.288	0.000237481	Macrophage	0.059
TCEB2	0.459687	0.5	0.481	0.000207485	Macrophage	0.019
BRK1	0.378804	0.36	0.3	0.000196948	Macrophage	0.06
ARPC2	0.325427	0.609	0.618	0.00017157	Macrophage	-0.009
LAMTOR1	0.380194	0.341	0.286	0.000138976	Macrophage	0.055
ZFP36L1	0.84854	0.406	0.374	9.82e-05	Macrophage	0.032
DDX3X	0.580076	0.368	0.325	8.99e-05	Macrophage	0.043
VDAC1	0.429623	0.27	0.211	7.51e-05	Macrophage	0.059
UQCRQ	0.541763	0.341	0.288	6.48e-05	Macrophage	0.053
ARPC4	0.482933	0.316	0.253	4.3e-05	Macrophage	0.063
SHFM1	0.457682	0.36	0.295	2.91e-05	Macrophage	0.065
ATP2B1	0.523921	0.314	0.249	2.8e-05	Macrophage	0.065
DNAJB6	0.639777	0.326	0.266	2.27e-05	Macrophage	0.06
H2AFV	0.443665	0.326	0.254	1.88e-05	Macrophage	0.072
COX7B	0.441392	0.414	0.361	1.85e-05	Macrophage	0.053
PSMB3	0.346505	0.341	0.275	1.53e-05	Macrophage	0.066
SAT2	0.417776	0.253	0.186	1.37e-05	Macrophage	0.067
RNASET2	0.636988	0.439	0.405	1.04e-05	Macrophage	0.034
CD53	0.568929	0.487	0.438	9.78e-06	Macrophage	0.049
ITGB1	0.356057	0.372	0.289	9.39e-06	Macrophage	0.083
PGAM1	0.551871	0.255	0.186	7.57e-06	Macrophage	0.069
LSP1	0.687812	0.372	0.315	7.06e-06	Macrophage	0.057
CAP1	0.569358	0.387	0.328	6.85e-06	Macrophage	0.059
SELK	0.59576	0.339	0.271	5.97e-06	Macrophage	0.068
CAPZB	0.624968	0.42	0.374	5.41e-06	Macrophage	0.046
SSR3	0.450204	0.291	0.222	5.18e-06	Macrophage	0.069
CSNK2B	0.41138	0.291	0.215	3.47e-06	Macrophage	0.076
SNX3	0.617029	0.387	0.333	2.97e-06	Macrophage	0.054
RNH1	0.524142	0.352	0.28	2.12e-06	Macrophage	0.072
CALM3	0.516705	0.347	0.271	1.97e-06	Macrophage	0.076
HSPA5	0.956964	0.322	0.252	1.38e-06	Macrophage	0.07
B4GALT1	0.549814	0.253	0.178	9.48e-07	Macrophage	0.075
GLRX	0.4406	0.312	0.225	7.34e-07	Macrophage	0.087
UBE2B	0.852159	0.375	0.31	7.18e-07	Macrophage	0.065
YWHAE	0.510567	0.312	0.234	6.86e-07	Macrophage	0.078
TUBB4B	0.47871	0.289	0.204	5.28e-07	Macrophage	0.085
MRPL52	0.519997	0.295	0.216	4.35e-07	Macrophage	0.079
PPIA	0.468469	0.644	0.644	2.63e-07	Macrophage	0
BLOC1S1	0.548347	0.356	0.276	2.56e-07	Macrophage	0.08
FOSB	0.689189	0.305	0.217	2.06e-07	Macrophage	0.088
ARHGDIA	0.606153	0.364	0.289	2.04e-07	Macrophage	0.075
COX8A	0.506166	0.448	0.39	1.35e-07	Macrophage	0.058
CFLAR	0.818503	0.42	0.343	1.21e-07	Macrophage	0.077
ATP5E	0.409917	0.782	0.796	1.06e-07	Macrophage	-0.014
ANXA1	0.503228	0.475	0.361	1.02e-07	Macrophage	0.114
FKBP1A	0.533885	0.345	0.256	9.89e-08	Macrophage	0.089
C19orf10	0.632873	0.299	0.215	7.59e-08	Macrophage	0.084
H2AFY	0.609343	0.301	0.22	6.75e-08	Macrophage	0.081
SH3BP5	0.71902	0.312	0.226	4.09e-08	Macrophage	0.086
SFT2D1	0.527289	0.253	0.169	3.91e-08	Macrophage	0.084
POLR2L	0.678917	0.377	0.295	3.62e-08	Macrophage	0.082
COX6B1	0.537994	0.536	0.493	2.31e-08	Macrophage	0.043
PPIB	0.601996	0.458	0.386	7.69e-09	Macrophage	0.072
PPP4C	0.572339	0.274	0.184	6.03e-09	Macrophage	0.09
GUK1	0.68396	0.508	0.438	5.18e-09	Macrophage	0.07
MT1X	0.373122	0.251	0.156	4.21e-09	Macrophage	0.095
CALR	0.800435	0.439	0.372	3.46e-09	Macrophage	0.067
ARPC5	0.66005	0.483	0.421	2.53e-09	Macrophage	0.062
GNB2	0.538739	0.305	0.213	2.21e-09	Macrophage	0.092
S100A4	0.34779	0.682	0.583	1.79e-09	Macrophage	0.099
SERINC1	0.639845	0.264	0.171	1.25e-09	Macrophage	0.093
VAMP8	0.898166	0.391	0.321	5.13e-10	Macrophage	0.07
RGS10	0.591443	0.389	0.285	4.44e-10	Macrophage	0.104
FLNA	0.624175	0.385	0.278	3.25e-10	Macrophage	0.107
VMP1	0.714516	0.352	0.25	2.84e-10	Macrophage	0.102
HCST	0.590269	0.51	0.403	2.56e-10	Macrophage	0.107
ARL6IP1	0.55349	0.268	0.174	1.97e-10	Macrophage	0.094
CD81	0.750644	0.458	0.392	1.92e-10	Macrophage	0.066
SEC61B	0.715123	0.485	0.394	1.55e-10	Macrophage	0.091
TALDO1	0.577114	0.347	0.24	1.15e-10	Macrophage	0.107
LAPTM4A	0.63206	0.354	0.253	8.96e-11	Macrophage	0.101
TANK	0.772118	0.262	0.165	8.85e-11	Macrophage	0.097
RHEB	0.546847	0.272	0.171	8.33e-11	Macrophage	0.101
BCAP31	0.649482	0.301	0.2	8.07e-11	Macrophage	0.101
LINC00936	1.06508	0.264	0.172	7.04e-11	Macrophage	0.092
CALM1	0.613895	0.705	0.733	6.67e-11	Macrophage	-0.028
RHOG	0.627552	0.308	0.205	6.58e-11	Macrophage	0.103
IFNGR1	0.665193	0.289	0.188	4.33e-11	Macrophage	0.101
GRB2	0.769911	0.383	0.285	3.92e-11	Macrophage	0.098
REL	0.73581	0.402	0.295	1.56e-11	Macrophage	0.107
GNAI2	0.727415	0.508	0.45	1.35e-11	Macrophage	0.058
RTN4	0.561628	0.379	0.263	1.03e-11	Macrophage	0.116
ARF4	0.570012	0.27	0.163	8.44e-12	Macrophage	0.107
ACADVL	0.591538	0.262	0.156	6.22e-12	Macrophage	0.106
TMEM167A	0.610878	0.266	0.161	5.65e-12	Macrophage	0.105
CAPZA2	0.713941	0.295	0.189	3.76e-12	Macrophage	0.106
CHMP2A	0.649685	0.341	0.227	3.54e-12	Macrophage	0.114
TPM3	0.67142	0.536	0.462	7.07e-13	Macrophage	0.074
CLTA	0.691953	0.398	0.291	6.67e-13	Macrophage	0.107
ITM2B	0.764523	0.669	0.667	3.12e-13	Macrophage	0.002
BZW1	0.764704	0.364	0.247	2.57e-13	Macrophage	0.117
RNF181	0.727927	0.276	0.165	1.81e-13	Macrophage	0.111
CANX	0.684145	0.328	0.212	1.35e-13	Macrophage	0.116
SERPINB1	0.837537	0.383	0.266	1.27e-13	Macrophage	0.117
C4orf3	0.955334	0.492	0.398	9.82e-14	Macrophage	0.094
SLC3A2	0.859717	0.322	0.207	8.34e-14	Macrophage	0.115
DYNLL1	0.699516	0.452	0.323	4.36e-14	Macrophage	0.129
RAB5C	0.816393	0.312	0.196	6.38e-15	Macrophage	0.116
CKLF	0.73477	0.328	0.202	4.79e-15	Macrophage	0.126
SLC25A37	0.868634	0.307	0.181	2.93e-15	Macrophage	0.126
ARF1	0.751577	0.464	0.353	2.53e-15	Macrophage	0.111
DBI	0.842638	0.466	0.355	1.79e-15	Macrophage	0.111
GPR183	1.49954	0.356	0.242	1.02e-15	Macrophage	0.114
COMT	0.712681	0.276	0.155	9.48e-16	Macrophage	0.121
PYCARD	0.638107	0.322	0.186	4.76e-16	Macrophage	0.136
LAMP1	0.874551	0.308	0.192	3.72e-16	Macrophage	0.116
EIF4A1	0.72494	0.609	0.537	3.65e-16	Macrophage	0.072
TCIRG1	0.62416	0.259	0.136	2.28e-16	Macrophage	0.123
ATP6AP2	0.786252	0.381	0.252	1.92e-16	Macrophage	0.129
MGAT1	0.816434	0.272	0.15	8.16e-17	Macrophage	0.122
TMBIM6	0.731537	0.556	0.467	4.14e-17	Macrophage	0.089
XBP1	0.561712	0.333	0.191	3.39e-17	Macrophage	0.142
HSPB1	1.23127	0.284	0.151	2.25e-17	Macrophage	0.133
UBL5	0.800648	0.577	0.483	2.2e-17	Macrophage	0.094
RPS26	0.727534	0.615	0.521	1.19e-17	Macrophage	0.094
MAP1LC3B	1.07252	0.389	0.257	1.03e-17	Macrophage	0.132
CLEC2B	0.8141	0.339	0.198	9.4e-18	Macrophage	0.141
SPAG9	0.89344	0.264	0.137	7.8e-18	Macrophage	0.127
TUBA1B	1.25447	0.469	0.377	4.75e-18	Macrophage	0.092
IFNGR2	0.720759	0.261	0.135	2.1e-18	Macrophage	0.126
ATP6V0D1	0.74106	0.274	0.141	5.43e-19	Macrophage	0.133
HSP90AA1	1.54199	0.688	0.625	3.83e-19	Macrophage	0.063
FKBP2	0.514443	0.341	0.19	2.78e-19	Macrophage	0.151
CYBB	0.740061	0.278	0.143	2.5e-19	Macrophage	0.135
NFE2L2	0.920264	0.333	0.193	2.26e-19	Macrophage	0.14
TMEM50A	0.853348	0.395	0.244	1.42e-19	Macrophage	0.151
FOS	1.01981	0.435	0.266	8.18e-20	Macrophage	0.169
SMS	0.678597	0.251	0.122	5.66e-20	Macrophage	0.129
PPT1	0.799414	0.259	0.127	2.31e-20	Macrophage	0.132
TSPO	0.682736	0.527	0.374	1.18e-20	Macrophage	0.153
HN1	0.898286	0.31	0.165	1.06e-20	Macrophage	0.145
TCEB1	0.886136	0.366	0.217	5.99e-21	Macrophage	0.149
LCP1	0.931756	0.529	0.38	4.94e-21	Macrophage	0.149
LINC00152	0.867335	0.266	0.126	3.38e-21	Macrophage	0.14
RAPGEF1	0.750921	0.262	0.126	2.86e-21	Macrophage	0.136
RHOA	0.908224	0.54	0.422	1.62e-21	Macrophage	0.118
RAB1A	0.781679	0.251	0.119	8.75e-22	Macrophage	0.132
ARPC3	0.757883	0.705	0.653	3.76e-22	Macrophage	0.052
PDE4B	1.39751	0.314	0.168	2.57e-22	Macrophage	0.146
PGK1	1.07967	0.479	0.343	2.56e-22	Macrophage	0.136
RGCC	1.09814	0.291	0.146	2.44e-22	Macrophage	0.145
MGST3	0.740415	0.441	0.275	1.94e-22	Macrophage	0.166
CMTM6	0.988123	0.379	0.222	1.44e-22	Macrophage	0.157
ATP6V0E1	0.842871	0.596	0.49	1.23e-22	Macrophage	0.106
LYN	0.924319	0.301	0.152	1.21e-22	Macrophage	0.149
RBPJ	1.03317	0.33	0.18	1.16e-22	Macrophage	0.15
HM13	0.73126	0.253	0.115	8.1e-23	Macrophage	0.138
LAMTOR2	0.830337	0.322	0.166	4.54e-23	Macrophage	0.156
OGFRL1	0.824513	0.259	0.121	4.38e-23	Macrophage	0.138
DUSP2	1.23835	0.326	0.17	1.35e-23	Macrophage	0.156
PIM3	1.27966	0.324	0.174	4.15e-24	Macrophage	0.15
THEMIS2	0.881984	0.291	0.14	1.92e-24	Macrophage	0.151
PICALM	0.631598	0.255	0.11	1.79e-24	Macrophage	0.145
RGS1	0.916468	0.297	0.139	4.33e-25	Macrophage	0.158
P4HB	0.894803	0.402	0.233	1.28e-25	Macrophage	0.169
GPX4	0.986644	0.588	0.463	2.34e-26	Macrophage	0.125
PTPRE	0.691225	0.255	0.103	1.12e-26	Macrophage	0.152
SQSTM1	1.43056	0.425	0.267	8.43e-27	Macrophage	0.158
BACH1	0.895893	0.251	0.106	5.26e-27	Macrophage	0.145
ENO1	1.00618	0.571	0.431	4.16e-27	Macrophage	0.14
PRDX1	1.07015	0.498	0.341	2.11e-27	Macrophage	0.157
PTTG1IP	0.628526	0.257	0.104	8.53e-28	Macrophage	0.153
ZEB2	0.654358	0.322	0.147	6.66e-28	Macrophage	0.175
CYBA	0.710222	0.726	0.686	4.69e-28	Macrophage	0.04
PLK3	0.876518	0.253	0.102	1.76e-28	Macrophage	0.151
TPP1	0.860744	0.282	0.124	8.15e-29	Macrophage	0.158
HIF1A	1.10179	0.368	0.2	7.59e-29	Macrophage	0.168
RNF149	1.12203	0.314	0.146	5.36e-29	Macrophage	0.168
SEC61G	1.21305	0.496	0.331	4.63e-29	Macrophage	0.165
RAB7A	0.949588	0.368	0.19	4.51e-29	Macrophage	0.178
H2AFJ	0.964456	0.301	0.133	1.85e-29	Macrophage	0.168
LDHA	1.12357	0.559	0.388	1.49e-29	Macrophage	0.171
RHOC	0.55321	0.28	0.113	9.48e-30	Macrophage	0.167
PNRC1	1.11642	0.648	0.541	1.95e-30	Macrophage	0.107
ATP1B3	1.3524	0.381	0.203	1.54e-30	Macrophage	0.178
C1orf122	0.886748	0.274	0.113	1.31e-30	Macrophage	0.161
STXBP2	0.671166	0.266	0.103	8.21e-31	Macrophage	0.163
RILPL2	1.03489	0.375	0.189	3.64e-31	Macrophage	0.186
HSBP1	0.879372	0.358	0.173	2.23e-31	Macrophage	0.185
CASP1	0.791923	0.301	0.124	6.63e-32	Macrophage	0.177
ALDOA	1.01841	0.651	0.535	4.71e-32	Macrophage	0.116
HSP90B1	1.13166	0.513	0.321	3.96e-32	Macrophage	0.192
CD59	0.613827	0.295	0.117	2.42e-32	Macrophage	0.178
H3F3A	0.710936	0.851	0.807	1.66e-32	Macrophage	0.044
YWHAH	0.988294	0.322	0.146	1.17e-32	Macrophage	0.176
RALA	0.854115	0.289	0.118	8.39e-33	Macrophage	0.171
C1orf162	1.02854	0.381	0.186	6.04e-33	Macrophage	0.195
CFL1	0.791224	0.755	0.711	4.31e-33	Macrophage	0.044
NFKB1	1.06634	0.293	0.124	4.29e-33	Macrophage	0.169
RNF13	0.938636	0.314	0.138	4.12e-33	Macrophage	0.176
CLIC1	0.944723	0.653	0.528	3.98e-33	Macrophage	0.125
CTSS	0.828713	0.54	0.352	1.66e-33	Macrophage	0.188
VKORC1	0.729237	0.282	0.109	3.93e-34	Macrophage	0.173
CTSH	1.0452	0.402	0.204	2.67e-34	Macrophage	0.198
CTSC	1.2463	0.356	0.169	1.83e-34	Macrophage	0.187
FGL2	0.756949	0.272	0.096	6.5e-35	Macrophage	0.176
ARRB2	0.965886	0.339	0.145	3.64e-35	Macrophage	0.194
CREM	1.02578	0.374	0.176	2.86e-35	Macrophage	0.198
BID	0.917835	0.259	0.093	1.04e-35	Macrophage	0.166
HSPA1A	2.53807	0.364	0.163	3.73e-36	Macrophage	0.201
LAPTM5	1.02712	0.674	0.553	3.48e-36	Macrophage	0.121
GRINA	0.898868	0.253	0.092	2.29e-36	Macrophage	0.161
EIF1	0.654319	0.912	0.897	7.92e-37	Macrophage	0.015
NFKBIZ	1.50645	0.335	0.151	7.06e-37	Macrophage	0.184
MAP3K8	1.14807	0.287	0.113	6.39e-37	Macrophage	0.174
FLOT1	0.930589	0.295	0.115	2.96e-37	Macrophage	0.18
QKI	0.89569	0.328	0.137	1.77e-37	Macrophage	0.191
PLEKHB2	1.10726	0.276	0.103	1.13e-37	Macrophage	0.173
FABP5	1.8028	0.264	0.097	1.54e-38	Macrophage	0.167
KDM6B	1.24154	0.316	0.126	4.12e-39	Macrophage	0.19
ATOX1	1.16875	0.339	0.143	1.47e-39	Macrophage	0.196
PDE4DIP	0.891202	0.251	0.085	4.53e-40	Macrophage	0.166
HLA-DMA	1.38758	0.435	0.23	7.01e-41	Macrophage	0.205
DDAH2	0.974804	0.289	0.105	2.48e-41	Macrophage	0.184
ZFP36	1.75946	0.54	0.32	1.89e-42	Macrophage	0.22
VIM	0.784438	0.841	0.748	2.29e-43	Macrophage	0.093
CD44	1.55613	0.644	0.479	7.9e-44	Macrophage	0.165
EGR1	1.34629	0.295	0.102	1.11e-44	Macrophage	0.193
ALOX5AP	1.72302	0.416	0.195	4.69e-45	Macrophage	0.221
ZFYVE16	0.934854	0.259	0.082	3e-45	Macrophage	0.177
PFN1	1.11197	0.732	0.613	1.41e-45	Macrophage	0.119
ZFAND5	1.43417	0.391	0.17	1.09e-45	Macrophage	0.221
VCAN	0.567039	0.312	0.098	5.49e-46	Macrophage	0.214
S100A6	1.02339	0.805	0.657	2.43e-47	Macrophage	0.148
AP2S1	1.18893	0.446	0.212	3.75e-48	Macrophage	0.234
ACTB	0.837481	0.912	0.886	1.67e-48	Macrophage	0.026
KLF6	1.49506	0.653	0.412	3.22e-49	Macrophage	0.241
PKM	1.21524	0.531	0.286	1.24e-49	Macrophage	0.245
SH3BGRL3	1.16418	0.778	0.676	6.04e-50	Macrophage	0.102
ARL8B	0.956629	0.264	0.079	5e-50	Macrophage	0.185
TPM4	1.10979	0.448	0.202	1.53e-50	Macrophage	0.246
HLA-DPA1	1.62814	0.646	0.392	3.14e-51	Macrophage	0.254
GNG5	1.23675	0.573	0.329	1.79e-51	Macrophage	0.244
NEAT1	1.53096	0.739	0.59	1.51e-51	Macrophage	0.149
LMNA	0.87596	0.381	0.136	9.7e-52	Macrophage	0.245
LCP2	1.44779	0.284	0.087	8.81e-52	Macrophage	0.197
CTSZ	1.78086	0.448	0.219	6.3e-52	Macrophage	0.229
NOP10	1.38898	0.49	0.243	1.63e-52	Macrophage	0.247
CARD16	1.42146	0.429	0.181	4.46e-53	Macrophage	0.248
MCL1	1.38825	0.571	0.321	1.06e-53	Macrophage	0.25
RGS2	1.50291	0.337	0.118	7.85e-54	Macrophage	0.219
ATP6AP1	1.06451	0.324	0.109	1.78e-54	Macrophage	0.215
MFSD1	1.10719	0.255	0.071	7.27e-55	Macrophage	0.184
POMP	1.40837	0.557	0.312	7e-55	Macrophage	0.245
H3F3B	1.64888	0.854	0.782	6.3e-55	Macrophage	0.072
MT2A	1.80188	0.563	0.294	5.48e-55	Macrophage	0.269
FOSL2	1.09372	0.303	0.093	9.13e-56	Macrophage	0.21
ATP6V1F	1.2903	0.538	0.283	5.05e-56	Macrophage	0.255
IFITM3	0.787849	0.351	0.11	1.35e-56	Macrophage	0.241
PSAP	1.59912	0.533	0.275	9.85e-57	Macrophage	0.258
HLA-DPB1	1.67519	0.672	0.416	2.44e-57	Macrophage	0.256
LY96	1.10373	0.295	0.088	1.19e-57	Macrophage	0.207
LITAF	1.70575	0.504	0.242	3.18e-58	Macrophage	0.262
ELL2	1.17646	0.276	0.078	2.9e-58	Macrophage	0.198
PLD3	1.34088	0.299	0.091	9.04e-59	Macrophage	0.208
SLC2A3	1.87856	0.441	0.182	1.53e-59	Macrophage	0.259
LST1	1.1229	0.398	0.137	8.71e-60	Macrophage	0.261
EFHD2	1.17872	0.46	0.184	4.87e-62	Macrophage	0.276
SLC16A3	0.955782	0.285	0.078	3.56e-62	Macrophage	0.207
HLA-DQA1	1.6257	0.54	0.255	1.59e-62	Macrophage	0.285
TMSB10	0.840816	0.918	0.896	8.87e-63	Macrophage	0.022
LIMS1	1.23595	0.429	0.161	1.1e-63	Macrophage	0.268
GNS	0.970536	0.262	0.065	5.56e-64	Macrophage	0.197
CEBPD	1.5024	0.402	0.136	2.73e-64	Macrophage	0.266
TNFRSF1B	1.4128	0.444	0.168	2.09e-64	Macrophage	0.276
HLA-DRB5	1.65964	0.561	0.279	1.62e-65	Macrophage	0.282
CDKN1A	1.09383	0.28	0.07	2.67e-66	Macrophage	0.21
SGK1	1.62144	0.307	0.085	1.66e-67	Macrophage	0.222
RAC1	1.38119	0.636	0.376	1.12e-67	Macrophage	0.26
CPVL	0.924488	0.289	0.069	4.55e-70	Macrophage	0.22
OAZ1	0.951203	0.849	0.745	3.63e-70	Macrophage	0.104
ARHGAP18	1.15959	0.282	0.07	1.94e-70	Macrophage	0.212
S100A10	1.60302	0.753	0.528	9.18e-71	Macrophage	0.225
ABL2	1.27603	0.285	0.071	3.08e-71	Macrophage	0.214
RNF130	1.18708	0.366	0.107	2.56e-74	Macrophage	0.259
ASAH1	1.59362	0.469	0.186	1.31e-74	Macrophage	0.283
BLVRB	1.40345	0.375	0.114	2.66e-75	Macrophage	0.261
SOCS3	1.97933	0.439	0.148	2.1e-75	Macrophage	0.291
CAPG	1.53063	0.444	0.159	1.15e-77	Macrophage	0.285
DUSP1	1.75581	0.655	0.334	5.22e-78	Macrophage	0.321
SLC43A2	0.940485	0.262	0.054	3.75e-78	Macrophage	0.208
PFKFB3	1.45765	0.305	0.074	6.89e-79	Macrophage	0.231
NPC2	1.79232	0.513	0.22	2.06e-79	Macrophage	0.293
SERF2	1.11031	0.839	0.782	1.56e-79	Macrophage	0.057
SLC7A7	0.897911	0.262	0.052	1.13e-80	Macrophage	0.21
APLP2	1.37855	0.5	0.183	7.83e-81	Macrophage	0.317
TPI1	1.80349	0.615	0.316	1.91e-81	Macrophage	0.299
CYSTM1	1.35667	0.358	0.096	1.66e-81	Macrophage	0.262
HLA-DQB1	1.68121	0.63	0.291	3.17e-82	Macrophage	0.339
SAMSN1	1.93003	0.546	0.235	2.29e-82	Macrophage	0.311
GSTO1	1.67572	0.569	0.259	1.74e-82	Macrophage	0.31
BNIP3L	1.47344	0.473	0.169	3.19e-83	Macrophage	0.304
CD74	1.73418	0.778	0.489	2.69e-84	Macrophage	0.289
GRN	1.62158	0.471	0.168	1.94e-84	Macrophage	0.303
TNFAIP2	1.33473	0.276	0.055	2.72e-85	Macrophage	0.221
EMILIN2	0.998674	0.27	0.052	6.67e-87	Macrophage	0.218
IVNS1ABP	2.19024	0.421	0.13	1.86e-87	Macrophage	0.291
CFD	0.672256	0.435	0.121	2.34e-88	Macrophage	0.314
TIMP2	1.12272	0.364	0.091	4.28e-89	Macrophage	0.273
CD300A	0.953904	0.274	0.05	1.26e-93	Macrophage	0.224
LRP1	0.988998	0.295	0.056	4.94e-95	Macrophage	0.239
BRI3	1.62158	0.613	0.261	4.84e-95	Macrophage	0.352
ATP6V0B	1.49493	0.596	0.253	7.83e-96	Macrophage	0.343
GADD45B	2.3646	0.521	0.188	1.5e-96	Macrophage	0.333
SDCBP	1.75103	0.592	0.252	1.51e-97	Macrophage	0.34
CREG1	1.47986	0.33	0.073	1.98e-98	Macrophage	0.257
CTSD	2.38436	0.559	0.221	1.21e-98	Macrophage	0.338
MYL6	1.53642	0.847	0.708	1.04e-99	Macrophage	0.139
FNDC3B	1.16869	0.291	0.054	4.51e-100	Macrophage	0.237
ATP13A3	1.49727	0.32	0.067	2.99e-100	Macrophage	0.253
PDXK	1.25055	0.387	0.096	7.11e-101	Macrophage	0.291
CD86	1.12881	0.28	0.05	2.11e-101	Macrophage	0.23
MARCKS	1.68688	0.517	0.171	2.6e-106	Macrophage	0.346
NCF2	1.22916	0.326	0.061	2.54e-106	Macrophage	0.265
GAPDH	1.86372	0.858	0.731	1.05e-106	Macrophage	0.127
BASP1	2.13759	0.473	0.144	8.55e-107	Macrophage	0.329
IRAK3	1.27367	0.322	0.061	1.15e-107	Macrophage	0.261
RNF144B	1.15499	0.272	0.043	6e-109	Macrophage	0.229
FCGRT	1.9401	0.517	0.172	4.13e-109	Macrophage	0.345
PLSCR1	1.3206	0.379	0.086	1.48e-109	Macrophage	0.293
RAB13	1.17278	0.301	0.052	4.58e-110	Macrophage	0.249
SPI1	1.34266	0.389	0.088	8.43e-111	Macrophage	0.301
IGSF6	1.32743	0.282	0.043	4.47e-113	Macrophage	0.239
TXN	2.69016	0.64	0.267	2.04e-113	Macrophage	0.373
ANXA2	1.7272	0.63	0.234	3.36e-116	Macrophage	0.396
FCGR3A	1.49346	0.282	0.042	2.04e-117	Macrophage	0.24
GPX1	2.24977	0.672	0.32	1.84e-117	Macrophage	0.352
PPP1R15A	2.60389	0.594	0.217	2.82e-120	Macrophage	0.377
HLA-DRA	2.04407	0.807	0.399	7.41e-123	Macrophage	0.408
ATP6V1B2	1.5334	0.383	0.078	8e-125	Macrophage	0.305
CLEC7A	1.15335	0.301	0.044	5.89e-126	Macrophage	0.257
RAB31	1.36149	0.347	0.061	5.77e-129	Macrophage	0.286
CD83	2.05688	0.444	0.106	2.51e-130	Macrophage	0.338
MS4A6A	1.71378	0.374	0.067	2.18e-133	Macrophage	0.307
LGALS3	2.1605	0.567	0.169	2.17e-133	Macrophage	0.398
ANXA5	2.02723	0.642	0.24	9.53e-136	Macrophage	0.402
LGMN	2.05913	0.297	0.043	6.53e-138	Macrophage	0.254
FCGR2B	1.92054	0.397	0.079	6.5e-139	Macrophage	0.318
UPP1	1.91186	0.502	0.122	3.95e-142	Macrophage	0.38
CD93	1.34665	0.351	0.053	3.21e-144	Macrophage	0.298
MXD1	1.58875	0.328	0.048	5.86e-146	Macrophage	0.28
TIMP1	3.62403	0.67	0.237	1.72e-148	Macrophage	0.433
ITGAX	1.37251	0.274	0.03	1.46e-151	Macrophage	0.244
APOE	3.24289	0.285	0.034	3.26e-153	Macrophage	0.251
CST3	2.32974	0.653	0.186	7.94e-154	Macrophage	0.467
TGFBI	1.75506	0.356	0.053	5.05e-155	Macrophage	0.303
CEBPB	2.27698	0.649	0.219	3.19e-155	Macrophage	0.43
LGALS1	2.58368	0.738	0.301	1.3e-156	Macrophage	0.437
MAFB	1.51428	0.303	0.037	7.16e-158	Macrophage	0.266
PLEK	2.7549	0.448	0.085	1.04e-161	Macrophage	0.363
ABCA1	1.32068	0.278	0.03	5.79e-163	Macrophage	0.248
CSTB	3.37826	0.728	0.311	1.61e-164	Macrophage	0.417
PLIN2	2.58563	0.511	0.116	4.47e-167	Macrophage	0.395
HLA-DRB1	2.72226	0.787	0.338	3.28e-168	Macrophage	0.449
TYMP	2.24657	0.67	0.207	2.48e-171	Macrophage	0.463
TNFAIP3	2.58647	0.64	0.186	8.82e-174	Macrophage	0.454
SEPP1	3.11179	0.337	0.043	4.24e-174	Macrophage	0.294
CD63	2.07379	0.805	0.338	1.33e-175	Macrophage	0.467
PPIF	2.87688	0.36	0.049	1.11e-175	Macrophage	0.311
METRNL	1.93153	0.534	0.115	1.39e-179	Macrophage	0.419
CSF1R	1.3953	0.308	0.031	9.92e-184	Macrophage	0.277
NFKBIA	3.13809	0.831	0.403	4.34e-185	Macrophage	0.428
PILRA	1.31371	0.314	0.032	7.64e-187	Macrophage	0.282
SDC2	1.36194	0.293	0.027	1.5e-188	Macrophage	0.266
HMOX1	2.85607	0.362	0.046	1.14e-188	Macrophage	0.316
GK	1.95383	0.341	0.039	3.43e-190	Macrophage	0.302
S100A8	2.06493	0.506	0.081	9.69e-193	Macrophage	0.425
PMP22	1.42662	0.349	0.039	7.53e-193	Macrophage	0.31
ADM	2.24057	0.268	0.021	5.53e-193	Macrophage	0.247
C3AR1	1.44352	0.301	0.026	1.64e-200	Macrophage	0.275
LYZ	1.13506	0.588	0.098	3.41e-204	Macrophage	0.49
SRGN	2.43317	0.918	0.47	3.19e-205	Macrophage	0.448
TLR2	1.37179	0.314	0.028	2.35e-205	Macrophage	0.286
RP11-290F20.3	1.85705	0.276	0.02	5.29e-207	Macrophage	0.256
SERPINA1	1.60905	0.437	0.058	2.93e-207	Macrophage	0.379
GPNMB	1.78524	0.295	0.023	4.24e-215	Macrophage	0.272
DAB2	1.7319	0.331	0.031	7.15e-217	Macrophage	0.3
BCAT1	1.34682	0.282	0.019	2.92e-225	Macrophage	0.263
S100A11	2.66144	0.891	0.405	4.9e-229	Macrophage	0.486
STAB1	2.25491	0.366	0.036	1.24e-230	Macrophage	0.33
TMEM176B	1.65001	0.36	0.033	2.52e-232	Macrophage	0.327
SLC16A10	1.50937	0.293	0.02	5.12e-233	Macrophage	0.273
CLEC4E	1.58789	0.301	0.021	1.42e-235	Macrophage	0.28
PLTP	2.551	0.318	0.025	5.56e-236	Macrophage	0.293
F13A1	2.5229	0.278	0.016	2.87e-244	Macrophage	0.262
FOLR2	2.08749	0.31	0.022	1.28e-246	Macrophage	0.288
CTSB	3.41635	0.686	0.169	3.09e-248	Macrophage	0.517
EPB41L3	1.49293	0.349	0.028	4.52e-250	Macrophage	0.321
AQP9	1.75321	0.259	0.012	3.59e-252	Macrophage	0.247
GLUL	3.11194	0.617	0.116	2.47e-259	Macrophage	0.501
AIF1	2.35148	0.709	0.143	3.81e-264	Macrophage	0.566
FTL	3.81389	0.99	0.911	6.03e-280	Macrophage	0.079
CD68	2.3705	0.556	0.078	1.32e-283	Macrophage	0.478
SAT1	4.23216	0.948	0.483	1.35e-285	Macrophage	0.465
HBEGF	1.75729	0.345	0.022	7.67e-289	Macrophage	0.323
VEGFA	2.04096	0.418	0.036	5.11e-289	Macrophage	0.382
FTH1	4.36686	0.996	0.888	1.43e-292	Macrophage	0.108
BCL2A1	3.70286	0.602	0.096	5.04e-295	Macrophage	0.506
CD163	2.37625	0.383	0.028	2.04e-297	Macrophage	0.355
ACSL1	2.2764	0.439	0.039	1.34e-303	Macrophage	0.4
CCL4	5.02928	0.613	0.093	1.71e-306	Macrophage	0.52
NLRP3	2.38402	0.349	0.02	5.34e-307	Macrophage	0.329
IL8	7.10469	0.745	0.025	0	Macrophage	0.72
CCL3	6.78287	0.68	0.041	0	Macrophage	0.639
IL1B	6.13536	0.678	0.024	0	Macrophage	0.654
CXCL3	5.3911	0.609	0.011	0	Macrophage	0.598
G0S2	5.2645	0.479	0.022	0	Macrophage	0.457
SPP1	5.20624	0.425	0.022	0	Macrophage	0.403
CXCL2	5.13614	0.625	0.023	0	Macrophage	0.602
SOD2	5.10497	0.822	0.213	0	Macrophage	0.609
CCL20	4.67021	0.4	0.008	0	Macrophage	0.392
PLAUR	4.62288	0.766	0.054	0	Macrophage	0.712
C15orf48	4.50409	0.511	0.008	0	Macrophage	0.503
IER3	4.45741	0.772	0.072	0	Macrophage	0.7
C1QA	4.26076	0.475	0.022	0	Macrophage	0.453
CXCL5	4.25027	0.261	0	0	Macrophage	0.261
C1QB	4.05756	0.439	0.017	0	Macrophage	0.422
IL1RN	3.97901	0.416	0.008	0	Macrophage	0.408
RNASE1	3.9457	0.391	0.024	0	Macrophage	0.367
FCER1G	3.91592	0.885	0.1	0	Macrophage	0.785
CXCL1	3.73573	0.287	0.004	0	Macrophage	0.283
C1QC	3.6775	0.441	0.013	0	Macrophage	0.428
FCGR2A	3.42703	0.68	0.037	0	Macrophage	0.643
PTGS2	3.36842	0.395	0.015	0	Macrophage	0.38
CTSL	3.34215	0.588	0.048	0	Macrophage	0.54
THBS1	3.30465	0.467	0.043	0	Macrophage	0.424
EREG	3.22826	0.4	0.013	0	Macrophage	0.387
TYROBP	3.20291	0.881	0.127	0	Macrophage	0.754
NAMPT	3.18598	0.697	0.112	0	Macrophage	0.585
CD14	3.03423	0.625	0.076	0	Macrophage	0.549
ICAM1	2.86065	0.529	0.041	0	Macrophage	0.488
TREM1	2.82393	0.471	0.019	0	Macrophage	0.452
NINJ1	2.73484	0.609	0.078	0	Macrophage	0.531
MS4A7	2.65636	0.563	0.059	0	Macrophage	0.504
MMP19	2.29979	0.37	0.018	0	Macrophage	0.352
C5AR1	2.29324	0.423	0.028	0	Macrophage	0.395
ETS2	2.29267	0.552	0.06	0	Macrophage	0.492
SLC11A1	2.21791	0.513	0.044	0	Macrophage	0.469
MS4A4A	1.90236	0.352	0.011	0	Macrophage	0.341
CXCL16	1.87375	0.427	0.032	0	Macrophage	0.395
S100A9	1.48485	0.739	0.101	0	Macrophage	0.638

## Sheet: DEG gene list
gene	logFC	AveExpr	t	P.Value	adj.P.Val	B
ANGPTL6	0.788153	0.00867222	9.10302	3.8e-14	2.46e-10	21.6004
HBB	1.87624	0.0488864	7.70773	2.37e-11	3.84e-08	15.4978
LOC391045	0.973703	0.0239605	7.77157	1.77e-11	3.84e-08	15.7755
LOC649456	0.630685	-0.0494904	7.72946	2.15e-11	3.84e-08	15.5923
HS.360349	0.841392	-0.00366342	7.40848	9.3e-11	1.2e-07	14.2006
HS.560344	0.667467	0.0287362	7.31752	1.41e-10	1.52e-07	13.808
OR4D1	0.730973	0.0172446	7.07135	4.29e-10	3.47e-07	12.75
LOC727805	0.586918	-0.019265	6.90865	8.91e-10	6.41e-07	12.0551
TRIM58	0.635224	-0.0276305	6.83767	1.22e-09	7.93e-07	11.7532
PPP1R12C	-0.997409	0.0190199	-6.77388	1.63e-09	8.78e-07	11.4826
LOC651738	0.609905	0.000403978	6.71704	2.1e-09	9.7e-07	11.2419
HS.578895	0.636287	0.0260089	6.61052	3.37e-09	1.45e-06	10.7925
C19ORF31	0.723151	0.022932	6.43309	7.38e-09	2.99e-06	10.0485
MSTN	-0.756168	0.0735936	-6.38918	8.95e-09	3.22e-06	9.86526
HBA2	1.66613	0.138215	6.3452	1.09e-08	3.68e-06	9.68223
HS.112050	0.726079	0.0244919	6.21107	1.95e-08	5.49e-06	9.12649
ARL17P1	1.08328	0.0948935	6.12463	2.84e-08	7.07e-06	8.77052
LOC399744	0.638688	0.0317567	6.12981	2.78e-08	7.07e-06	8.7918
LOC646178	0.633073	0.00529783	6.02789	4.31e-08	9.97e-06	8.37421
HS.444249	0.617953	-0.0191575	5.94938	6.05e-08	1.26e-05	8.05436
FAM153B	0.997004	-0.0523832	5.83102	1e-07	1.74e-05	7.57515
GBP5	0.818436	0.047656	5.85255	9.15e-08	1.74e-05	7.66203
HS.129546	0.56476	0.0381589	5.85487	9.06e-08	1.74e-05	7.67142
LOC645364	0.530739	0.00301983	5.83481	9.87e-08	1.74e-05	7.59046
CX3CR1	0.713336	0.125497	5.69766	1.77e-07	2.93e-05	7.03988
RPPH1	0.845716	0.0473017	5.6122	2.53e-07	3.64e-05	6.69964
LOC650494	0.53562	-0.00736515	5.51147	3.86e-07	4.54e-05	6.30141
GSDMB	0.597676	0.128687	5.49833	4.07e-07	4.71e-05	6.24971
LOC643624	0.551989	-0.00298796	5.49425	4.14e-07	4.71e-05	6.23365
ZC3H12A	0.833529	0.252498	5.40267	6.06e-07	6.32e-05	5.87495
IL2RB	0.810551	0.140107	5.33278	8.08e-07	7.8e-05	5.60309
LOC644330	0.534611	0.0950924	5.28689	9.75e-07	8.77e-05	5.42551
CXCL5	0.580829	0.0304711	5.23157	1.22e-06	0.000106923	5.21237
FGFBP2	0.692365	0.0379256	5.16939	1.57e-06	0.000124228	4.97416
PHRF1	0.598521	0.0895003	5.15238	1.69e-06	0.000131482	4.90926
SPNS3	0.54037	0.0349882	5.13601	1.8e-06	0.000138809	4.84687
LOC647493	-0.497223	-0.0085292	-5.12837	1.86e-06	0.000139832	4.81778
FAM116B	0.520925	0.0104834	5.12001	1.92e-06	0.000142968	4.78599
C9ORF71	-0.505667	0.00375165	-5.11186	1.99e-06	0.000146064	4.75504
P2RY8	0.80036	0.199514	5.10464	2.04e-06	0.000148691	4.72761
LOC606724	0.619527	0.0368413	5.08715	2.19e-06	0.000156033	4.66128
FGF9	0.502474	0.0561394	5.06851	2.36e-06	0.0001632	4.59073
G0S2	0.910228	0.262144	5.02555	2.81e-06	0.000183626	4.42862
SIK1	1.36923	0.489166	5.0156	2.92e-06	0.000187293	4.39118
NELL2	0.622645	0.035401	4.95473	3.72e-06	0.000223237	4.16295
LOC728302	-0.582188	0.0401304	-4.88664	4.88e-06	0.000284428	3.90941
ITK	0.880241	0.352709	4.87321	5.14e-06	0.000297229	3.85961
KIFC2	0.755679	0.0924198	4.84466	5.75e-06	0.000326736	3.75404
CCNL1	0.610314	0.137898	4.79525	6.98e-06	0.000372824	3.57208
LOC647571	-0.624368	-0.0111432	-4.78975	7.14e-06	0.000372824	3.55191
PADI4	0.911874	0.295026	4.78138	7.37e-06	0.000379163	3.52121
SOCS3	0.895392	0.294007	4.78113	7.38e-06	0.000379163	3.52028
AFF4	0.685721	0.00524278	4.7648	7.87e-06	0.000388773	3.46047
SEMA4A	0.729719	0.220132	4.72681	9.12e-06	0.000434016	3.3218
BTG2	0.865901	0.249265	4.71792	9.44e-06	0.000445972	3.28944
MGC4677	0.5648	0.122173	4.67982	1.09e-05	0.000509406	3.15112
SNHG10	0.58352	-0.00174858	4.60556	1.46e-05	0.000623973	2.88339
ATP13A1	0.633857	0.233565	4.55234	1.78e-05	0.00073072	2.69308
SSFA2	0.608808	-0.0088047	4.54896	1.81e-05	0.000735545	2.68102
CCR7	1.0291	0.405074	4.54285	1.85e-05	0.000743499	2.65925
PTGS2	0.957514	0.110971	4.52204	2e-05	0.000799683	2.58529
CXCL1	0.527254	0.231458	4.5104	2.09e-05	0.000825584	2.54399
LOC641825	0.567784	0.126739	4.48895	2.27e-05	0.000868893	2.46807
HNRPH1	0.51113	0.0398266	4.44211	2.71e-05	0.000973306	2.30304
HBD	0.620573	0.100975	4.42453	2.89e-05	0.00101	2.24136
LOC100008589	-1.87714	0.362123	-4.39782	3.2e-05	0.00108293	2.14792
LOC642219	-0.504892	0.0176771	-4.38724	3.32e-05	0.00111	2.11103
LOC643626	-0.500518	0.081328	-4.37886	3.43e-05	0.00113851	2.08183
HBEGF	0.894768	0.189185	4.35105	3.8e-05	0.00122501	1.98519
DYSF	0.544359	0.146612	4.31313	4.38e-05	0.00135598	1.85402
IL1B	0.889998	0.39779	4.23804	5.77e-05	0.00166051	1.59645
SPIB	0.582966	0.132925	4.23675	5.8e-05	0.00166098	1.59206
PRKY	0.552137	0.0538932	4.16168	7.62e-05	0.00201422	1.33746
PIK3CD	0.52581	0.0374588	4.12219	8.79e-05	0.00223228	1.2047
FHOD1	-0.573314	0.0669324	-4.06703	0.000107211	0.00258543	1.02064
TAF13	0.596573	0.163357	4.0508	0.000113613	0.00267785	0.966807
SLC2A3	0.843954	0.335852	4.04062	0.000117814	0.00272806	0.933117
RAXL1	0.691258	0.0109257	4.02241	0.000125705	0.0028651	0.872971
VASH1	0.538436	0.0774008	4.01945	0.000127034	0.00288524	0.863214
GFPT2	0.711218	0.374133	4.0183	0.000127555	0.00288695	0.859418
HNRNPA3	0.508196	0.00430664	3.99573	0.000138188	0.00302193	0.785182
CSF3R	0.569868	0.101599	3.95927	0.000157179	0.00326096	0.665864
C6ORF111	0.616179	0.144155	3.94012	0.00016813	0.00346595	0.603491
HS.447703	0.589845	0.0429989	3.90826	0.000187989	0.00370991	0.500164
OSM	0.630022	0.277706	3.86807	0.000216258	0.00403412	0.370615
CEP27	0.644389	-0.0203799	3.85665	0.000225002	0.00418516	0.333986
LOC729021	0.752611	0.368792	3.84476	0.000234464	0.00428725	0.295924
ADAM8	0.835268	0.249276	3.82539	0.000250705	0.00452036	0.23407
COBL	0.502304	0.0423296	3.81415	0.000260611	0.00463444	0.198291
UCP2	0.77529	0.254801	3.79266	0.000280603	0.00487501	0.130081
THY1	0.58707	0.153452	3.76114	0.000312599	0.00527369	0.0304976
ADC	0.562223	0.0866937	3.75519	0.000319016	0.00536362	0.0117639
UBR4	0.53429	0.0922699	3.74529	0.000329966	0.00548599	-0.0193391
CD7	0.584804	0.174593	3.72437	0.000354301	0.00574784	-0.0848907
LOC644642	0.527627	-0.0105292	3.68491	0.000404945	0.0062692	-0.207876
CHMP5	-0.628697	0.0587592	-3.66024	0.000440019	0.00657792	-0.284271
FCN1	0.807894	0.0837066	3.65247	0.000451657	0.00667483	-0.30827
CARD11	0.513279	0.0718061	3.63774	0.000474508	0.00694908	-0.353629
CST7	0.518902	0.0542572	3.61966	0.000504079	0.00723482	-0.409161
RN7SL1	0.584203	-0.0314847	3.60665	0.000526419	0.00743997	-0.448976
IL8	0.971816	0.386753	3.5959	0.000545585	0.00762693	-0.481799
GRASP	0.605934	0.0991916	3.59463	0.000547895	0.00762693	-0.485677
ZNF223	0.686741	0.0122935	3.58656	0.000562763	0.00777227	-0.510246
APLNR	0.55307	0.146081	3.56691	0.000600634	0.00816786	-0.569979
WAS	0.53813	0.00681232	3.53664	0.000663703	0.00874979	-0.661491
KIAA1683	0.514518	0.219139	3.51538	0.00071169	0.00921353	-0.72542
SHANK3	0.515856	0.089096	3.50702	0.00073144	0.00939407	-0.750476
NCF1	0.529375	0.0656199	3.4546	0.000867602	0.010666	-0.906594
S100A12	0.557456	0.0470425	3.41645	0.000981408	0.0116777	-1.01914
GEM	0.565456	0.145258	3.415	0.000986011	0.0117109	-1.02341
ATHL1	0.537523	0.0689959	3.39997	0.00103479	0.0120906	-1.06746
RNF19B	0.602228	0.177364	3.38592	0.00108245	0.0123977	-1.10852
TUBB1	0.521204	0.127157	3.38173	0.00109707	0.0124585	-1.12075
RAB7B	0.507151	0.0276189	3.36855	0.00114423	0.0128142	-1.15911
GOLGA8A	0.523351	0.150508	3.36325	0.00116375	0.0128965	-1.17451
SLC12A8	0.513811	0.146413	3.33874	0.00125809	0.0133941	-1.24548
TTYH3	0.540767	0.129758	3.3325	0.0012832	0.01355	-1.26347
HCK	0.609239	0.044789	3.3126	0.00136658	0.0141076	-1.32072
MAP4K1	0.513518	0.155809	3.30185	0.00141371	0.0143825	-1.35155
TNFAIP3	0.587068	0.244413	3.25906	0.00161675	0.0157372	-1.47342
MMP1	0.546322	0.025114	3.24	0.00171575	0.0164534	-1.52733
TREM2	0.65722	0.0336756	3.21977	0.00182703	0.0171925	-1.58429
CLEC4G	0.518116	0.0141483	3.21877	0.00183267	0.0171925	-1.58708
PTPRCAP	0.717329	0.191828	3.19129	0.00199513	0.0182925	-1.66399
TSHZ2	0.60785	0.0718947	3.18474	0.00203575	0.0184278	-1.68223
HBG2	0.915305	0.605429	3.17528	0.00209587	0.0185719	-1.70855
FOSB	0.940178	-0.0357812	3.14373	0.0023084	0.0196868	-1.79584
ASB16	0.589787	0.286126	3.0835	0.00277105	0.0225897	-1.96062
CCL3	0.762159	0.185389	3.06263	0.00295054	0.0234726	-2.01713
LOC399888	0.57411	0.0721167	3.06083	0.00296653	0.0235035	-2.022
IL6	1.07732	0.580266	3.05497	0.00301908	0.0237558	-2.0378
ITGAL	0.507573	0.056381	3.01783	0.00337285	0.0254122	-2.1374
CLLU1OS	0.524529	0.0220092	3.00657	0.00348744	0.0259473	-2.1674
OLR1	0.722975	0.0537492	2.99704	0.00358727	0.0264771	-2.19273
PLAU	0.563018	0.0183596	2.98969	0.00366609	0.0268446	-2.21223
TRIM22	0.498948	0.152496	2.98605	0.00370573	0.0271042	-2.22188
MGC33556	0.498526	-4.07e-06	2.95837	0.00402007	0.0284791	-2.29484
SLC25A44	-0.517765	0.0370092	-2.94767	0.00414809	0.0290591	-2.32291
HAS1	0.526957	0.374467	2.92984	0.0043697	0.0299948	-2.36948
HS.579631	0.832431	0.223849	2.92717	0.00440389	0.0301655	-2.37645
TBC1D10C	0.516219	0.190494	2.92391	0.0044459	0.030293	-2.38494
NDUFA4L2	-0.662918	-0.0126509	-2.92062	0.00448861	0.0305518	-2.39348
PHLDA1	0.618428	0.324655	2.90845	0.00465012	0.031058	-2.42507
CD69	0.540294	0.328825	2.88941	0.00491354	0.0324147	-2.47427
HS.157344	0.58387	0.415432	2.88793	0.00493456	0.0324278	-2.47808
DUSP2	0.526976	0.336494	2.85558	0.00541577	0.0342012	-2.56105
FCER1A	0.629637	0.215005	2.82851	0.00585099	0.0361388	-2.62985
LOC651898	0.536464	0.345106	2.80293	0.00629166	0.0377441	-2.6944
CCL4L1	0.582552	0.243539	2.77172	0.00687037	0.0400287	-2.77249
F13A1	0.625397	0.179745	2.75125	0.0072761	0.0418279	-2.82333
CD83	0.539047	0.0866946	2.73385	0.0076379	0.0432757	-2.86628
CD37	0.499209	0.168237	2.70382	0.00830112	0.0458474	-2.93988
CXCL2	0.579824	0.31264	2.65829	0.00940742	0.0502842	-3.0502
CR2	0.535611	0.309975	2.63888	0.00991846	0.0516095	-3.09675
RGS2	0.506153	0.104218	2.59922	0.0110416	0.0555203	-3.19096
IER3	0.607272	0.198189	2.57812	0.0116849	0.0575619	-3.24059
HBG1	0.735805	0.61532	2.55465	0.0124399	0.0600025	-3.29538
LOC649210	0.571236	0.155981	2.5019	0.0143001	0.0664022	-3.41699
PTN	0.536702	0.347954	2.4787	0.0151945	0.0696897	-3.46978
COL1A1	0.643567	0.245352	2.4208	0.0176493	0.0775587	-3.59971
CD19	0.642752	0.456419	2.31345	0.0231509	0.0929627	-3.83351
CCL3L3	0.547285	0.114003	2.30024	0.0239235	0.0952964	-3.86164
FOS	0.581123	-0.0336673	2.27889	0.0252199	0.0985207	-3.90681
NR4A2	0.502012	0.0511823	2.25242	0.0269132	0.103511	-3.9623
CAPG	0.517098	0.0221105	2.23263	0.0282436	0.107289	-4.0034
IGJ	-0.681397	0.0794672	-2.1799	0.032074	0.117157	-4.11137
