# Supplementary material for: Comprehensive transcriptomic analysis unveils macrophage-associated genes for establishing an abdominal aortic aneurysm diagnostic model and molecular therapeutic framework
Source: Eur J Med Res. 2024 Jun 12;29:323. doi: 10.1186/s40001-024-01900-w (PMC11167832; doi:10.1186/s40001-024-01900-w)
Supplement: Supplementary file 1 — Supplementary material file1. Table S1. Top 50 differentially expressed marker genes in macrophages and other immune cell types. Table S2. Primers for qPCR analyses of AAA mouse model. Table S3. Primers for qPCR analyses of AAA patients. Table S4. Details of the GEO datasets used in this study. Table S5. Details of the gene list generated in this study. Table S6. Details of the GO/KEGG enrichment terms obtained in this study. Table S7 Basic characteristics of the subjects included in this study. Figure S1. Prediction of small-molecule drugs. A–H Top 8 potential mediations with the highest absolute enrichment values. [file 40001_2024_1900_MOESM1_ESM.zip › supplemental Table 6.xlsx]

## Sheet: GO enrichment
ONTOLOGY	ID	Description	GeneRatio	BgRatio	pvalue	p.adjust	qvalue	geneID	Count
BP	GO:0071621	granulocyte chemotaxis	10/47	127/18866	5.59335e-13	1.0784e-09	5.96428e-10	CCL3/IL1B/CXCL3/CXCL2/CCL20/CXCL5/FCER1G/CXCL1/THBS1/CCL4	10
BP	GO:0097530	granulocyte migration	10/47	150/18866	3.00177e-12	2.22463e-09	1.23037e-09	CCL3/IL1B/CXCL3/CXCL2/CCL20/CXCL5/FCER1G/CXCL1/THBS1/CCL4	10
BP	GO:0030593	neutrophil chemotaxis	9/47	103/18866	3.46156e-12	2.22463e-09	1.23037e-09	CCL3/IL1B/CXCL3/CXCL2/CCL20/CXCL5/FCER1G/CXCL1/CCL4	9
BP	GO:1990266	neutrophil migration	9/47	122/18866	1.62503e-11	7.83266e-09	4.332e-09	CCL3/IL1B/CXCL3/CXCL2/CCL20/CXCL5/FCER1G/CXCL1/CCL4	9
BP	GO:0097529	myeloid leukocyte migration	10/47	222/18866	1.47113e-10	5.67268e-08	3.13738e-08	CCL3/IL1B/CXCL3/CXCL2/CCL20/CXCL5/FCER1G/CXCL1/THBS1/CCL4	10
BP	GO:0030595	leukocyte chemotaxis	10/47	232/18866	2.26514e-10	7.27864e-08	4.02559e-08	CCL3/IL1B/CXCL3/CXCL2/CCL20/CXCL5/FCER1G/CXCL1/THBS1/CCL4	10
CC	GO:0062023	collagen-containing extracellular matrix	10/48	427/19559	6.90086e-08	9.38517e-06	6.53766e-06	C1QA/C1QB/C1QC/CTSL/THBS1/ICAM1/CTSB/CSTB/APOE/TIMP1	10
CC	GO:0005788	endoplasmic reticulum lumen	6/48	308/19559	0.000102168	0.00391836	0.00272951	SPP1/PLAUR/PTGS2/THBS1/APOE/TIMP1	6
CC	GO:0034774	secretory granule lumen	6/48	322/19559	0.000130275	0.00391836	0.00272951	CXCL1/THBS1/FTL/S100A11/CSTB/TIMP1	6
CC	GO:0060205	cytoplasmic vesicle lumen	6/48	326/19559	0.000139341	0.00391836	0.00272951	CXCL1/THBS1/FTL/S100A11/CSTB/TIMP1	6
CC	GO:0031983	vesicle lumen	6/48	328/19559	0.000144058	0.00391836	0.00272951	CXCL1/THBS1/FTL/S100A11/CSTB/TIMP1	6
CC	GO:0044754	autolysosome	2/48	10/19559	0.000262078	0.00594044	0.00413808	FTH1/FTL	2
MF	GO:0005125	cytokine activity	12/48	235/18352	6.80431e-13	1.12952e-10	8.09355e-11	CCL3/IL1B/CXCL3/SPP1/CXCL2/CCL20/CXCL5/IL1RN/CXCL1/NAMPT/CCL4/TIMP1	12
MF	GO:0008009	chemokine activity	7/48	49/18352	4.19248e-11	3.47976e-09	2.49342e-09	CCL3/CXCL3/CXCL2/CCL20/CXCL5/CXCL1/CCL4	7
MF	GO:0048018	receptor ligand activity	13/48	487/18352	2.28201e-10	1.07356e-08	7.69259e-09	CCL3/IL1B/CXCL3/SPP1/CXCL2/CCL20/CXCL5/IL1RN/CXCL1/EREG/NAMPT/CCL4/TIMP1	13
MF	GO:0030546	signaling receptor activator activity	13/48	492/18352	2.58689e-10	1.07356e-08	7.69259e-09	CCL3/IL1B/CXCL3/SPP1/CXCL2/CCL20/CXCL5/IL1RN/CXCL1/EREG/NAMPT/CCL4/TIMP1	13
MF	GO:0042379	chemokine receptor binding	7/48	70/18352	5.61493e-10	1.86416e-08	1.33576e-08	CCL3/CXCL3/CXCL2/CCL20/CXCL5/CXCL1/CCL4	7
MF	GO:0005126	cytokine receptor binding	9/48	271/18352	2.96412e-08	8.20074e-07	5.87624e-07	CCL3/IL1B/CXCL3/CXCL2/CCL20/CXCL5/IL1RN/CXCL1/CCL4	9

## Sheet: KEGG enrichment
ID	Description	GeneRatio	BgRatio	pvalue	p.adjust	qvalue	geneID	Count
hsa05323	Rheumatoid arthritis	10/38	93/8163	8.176e-12	1.15282e-09	7.74568e-10	CCL3/IL1B/CXCL3/CXCL2/CCL20/CXCL5/CXCL1/CTSL/ICAM1/HLA-DRB1	10
hsa04064	NF-kappa B signaling pathway	10/38	104/8163	2.55132e-11	1.79868e-09	1.20852e-09	IL1B/CXCL3/CXCL2/CXCL1/PTGS2/CD14/ICAM1/CCL4/BCL2A1/NFKBIA	10
hsa04668	TNF signaling pathway	9/38	112/8163	1.45611e-09	6.84371e-08	4.59824e-08	IL1B/CXCL3/CXCL2/CCL20/CXCL5/CXCL1/PTGS2/ICAM1/NFKBIA	9
hsa04657	IL-17 signaling pathway	8/38	94/8163	8.42203e-09	2.96877e-07	1.99469e-07	IL1B/CXCL3/CXCL2/CCL20/CXCL5/CXCL1/PTGS2/NFKBIA	8
hsa04936	Alcoholic liver disease	9/38	142/8163	1.20107e-08	3.38702e-07	2.27572e-07	IL1B/CXCL3/CXCL2/C1QA/C1QB/CXCL1/C1QC/CD14/NFKBIA	9
hsa05134	Legionellosis	6/38	57/8163	2.05657e-07	4.83294e-06	3.24722e-06	IL1B/CXCL3/CXCL2/CXCL1/CD14/NFKBIA	6
hsa05417	Lipid and atherosclerosis	9/38	215/8163	4.33119e-07	7.63372e-06	5.12904e-06	CCL3/IL1B/CXCL3/CXCL2/SOD2/CXCL1/CD14/ICAM1/NFKBIA	9
hsa05133	Pertussis	6/38	76/8163	1.16202e-06	1.8205e-05	1.22318e-05	IL1B/C1QA/CXCL5/C1QB/C1QC/CD14	6
hsa04621	NOD-like receptor signaling pathway	8/38	184/8163	1.56937e-06	2.21281e-05	1.48677e-05	IL1B/CXCL3/CXCL2/CXCL1/NAMPT/CTSB/NFKBIA/TXN	8
hsa04062	Chemokine signaling pathway	8/38	192/8163	2.16224e-06	2.7716e-05	1.86222e-05	CCL3/CXCL3/CXCL2/CCL20/CXCL5/CXCL1/CCL4/NFKBIA	8
hsa05150	Staphylococcus aureus infection	6/38	96/8163	4.60566e-06	5.41165e-05	3.63605e-05	C1QA/C1QB/C1QC/FCGR2A/ICAM1/HLA-DRB1	6
hsa04060	Cytokine-cytokine receptor interaction	9/38	295/8163	6.02187e-06	6.53142e-05	4.38841e-05	CCL3/IL1B/CXCL3/CXCL2/CCL20/CXCL5/IL1RN/CXCL1/CCL4	9
hsa05142	Chagas disease	6/38	102/8163	6.55551e-06	6.60234e-05	4.43606e-05	CCL3/IL1B/C1QA/C1QB/C1QC/NFKBIA	6
hsa04620	Toll-like receptor signaling pathway	6/38	104/8163	7.33744e-06	6.89719e-05	4.63417e-05	CCL3/IL1B/SPP1/CD14/CCL4/NFKBIA	6
hsa05140	Leishmaniasis	5/38	77/8163	2.5778e-05	0.000227169	0.000152633	IL1B/FCGR2A/PTGS2/NFKBIA/HLA-DRB1	5
hsa04216	Ferroptosis	4/38	41/8163	3.57384e-05	0.000296419	0.000199162	FTH1/SAT1/FTL/HMOX1	4
hsa05146	Amoebiasis	5/38	102/8163	9.98708e-05	0.000782321	0.000525636	IL1B/CXCL3/CXCL2/CXCL1/CD14	5
